# Supplementary material for: Whole genome sequence of the Treponema pallidum subsp. pallidum strain Amoy: An Asian isolate highly similar to SS14
Source: PLoS One. 2017 Aug 7;12(8):e0182768. doi: 10.1371/journal.pone.0182768 (PMC5546693; doi:10.1371/journal.pone.0182768)
Supplement: S1 Table — (XLSX) [file pone.0182768.s003.xlsx]

## Sheet: Amoy.fa_SS14.fasta
		Amoy		SS14
	gap length	Amoy_start_position	Aomy_end_position	SS14_start_position	SS14_end_position	the presumably Amoy missing genes
Gap1	879	16670	17548	153366	154244	tprD
Gap2	99	94453	94551	231149	231091
Gap3	99	99767	99865	236307	236248	tRNA-Ile
Gap4	5108	143203	148310	279586	284693	16s RNA, 23s RNA,5s rRNA, tRNA-Ala
Gap5	847	192770	193616	329153	329999	tprE, tprG
Gap6	3342	194535	197876	330918	334259
Gap7	162	198562	198723	334945	335106
Gap8	727	325953	326679	462336	463062	arp
Gap9	138	362555	362692	498938	499075	hypothetical protein
Gap10	311	536276	536586	672659	672969	tprI, tprJ
Gap11	195	538025	538219	674408	674602
Gap12	190	538525	538714	674908	675097
Gap13	984	539406	540389	675789	676772
Gap14	99	1139125	1139223	1139569	END	tprC
